# Supplementary material for: Towards the international interoperability of clinical research networks for rare diseases: recommendations from the IRDiRC Task Force
Source: Orphanet J Rare Dis. 2023 May 9;18:109. doi: 10.1186/s13023-023-02650-4 (PMC10169162; doi:10.1186/s13023-023-02650-4)
Supplement: Supplementary file 2 — Additional file 2. This table shows the number of clinical research sites and of health care providers institution for each CRN that answered the survey and that was included in this study. The search was performed on the websites of the CRNs in June-July 2022. [file 13023_2023_2650_MOESM2_ESM.xlsx]

## Sheet: Supplementary File 2
	Web search realized in June-July 2022
	Name of the Network	Number of clinical research sites	Number of Healthcare Providers/members
	Maternal Infant Child and Youth Research Network	21
	Care4Rare	21
	Canadian Inherited Metabolic Diseases Research Network	14
	Canadian Neuromuscular Disease network	34
	Children's Oncology Group	42
	Rare Diseases Clinical Research Network	358
	American Society of Clinical Oncology	#	45000
	NeuroNext	25
	Undiagnosed Diseases Network	12
	ESCAPE Clinical Research Network	34
	ERN CRANIO	29
	Endo-ERN	111
	EpiCARE	50
	ERKNet	69
	ERN-RND	70
	EURO-NMD	71
	ERN-EYE	60
	ERN GENTURIS	44
	EUROGEN	52
	MetabERN	92
	ERN RARE-LIVER	63
	ERN-RITA	72
	VASCERN	49
	NeuroSphinx-GBS	3
	AnDDI-Rares	55
	G2M	65
	NEOCYST	10
	Treat-ION	8
	Muscular Distrophy Clinical Trial Network	40
	Initiative on Rare and Undiagnosed Diseases	39
	Asia Pacific Society for Immunodeficiencies	200
	Asian Primary Immunodeficiency Network	110
	Collaborative International Neuromuscular Research Group	26
	Undiagnosed Diseases Network International	100
